# Supplementary material for: Genome Mining Discovery of a New Benzazepine Alkaloid Pseudofisnin A from the Marine Fungus Neosartorya pseudofischeri F27-1
Source: Antibiotics (Basel). 2022 Oct 20;11(10):1444. doi: 10.3390/antibiotics11101444 (PMC9598734; doi:10.3390/antibiotics11101444)
Supplement: Supplementary file 1 [file antibiotics-11-01444-s001.zip]

Archive with 1 entries (1 files):
- antibiotics-1975547-supplementary.pdf
